# Supplementary material for: Physiological and molecular mechanisms of the response of roots of Pinus massoniana Lamb. to low-temperature stress
Source: Front Plant Sci. 2022 Sep 28;13:954324. doi: 10.3389/fpls.2022.954324 (PMC9554314; doi:10.3389/fpls.2022.954324)
Supplement: Supplementary file 9 [file Table_2.xlsx]

## Sheet: relactive conductivity
										relactive conductivity
	temperature	expression1	expression2	expression3	average	standard deviation	significant difference	group		Duncana	group	N	Subset for Alpha = 0.05
T	25℃	0.270616	0.243986	0.233878	0.249494	0.0189783	e	1					1	2	3	4	5
	10℃	0.360333	0.309788	0.368939	0.346354	0.0319575	bc	3			1	3	0.249494
	10℃R	0.233303	0.244612	0.271811	0.249909	0.0197932	e	5			5	3	0.249909
	0℃	0.318984	0.351747	0.372103	0.347612	0.0267997	bc	7			2	3	0.258553
	0℃R	0.294521	0.324255	0.292999	0.303925	0.0176226	cd	9			6	3	0.289088	0.289088
	-5℃	0.993677	0.95436	0.999069	0.982369	0.0244057	a	11			9	3		0.303925	0.303925
											10	3		0.327623	0.327623	0.327623
S	25℃	0.237827	0.252768	0.285064	0.258553	0.0241444	e	2			4	3			0.337777	0.337777
	10℃	0.305128	0.343356	0.364846	0.337777	0.0302475	bc	4			3	3			0.346354	0.346354
	10℃R	0.302142	0.294118	0.271003	0.289088	0.0161673	de	6			7	3			0.347612	0.347612
	0℃	0.381069	0.372549	0.322172	0.358597	0.0318314	b	8			8	3				0.358597
	0℃R	0.316841	0.309392	0.356635	0.327623	0.0254002	bcd	10			11	3					0.982369
	-5℃	0.980696	0.991624	0.985497	0.985939	0.00547716	a	12			12	3					0.985939
											sig.		0.0736473	0.0725806	0.0540818	0.167048	0.856271
											Means for groups in homogeneous subsets are displayed, the same below.
											a. Uses harmonic mean sample size = 3.000, the same below.

## Sheet: MDA
											MDA
	temperature	expression1	expression2	expression3	average	standard deviation	significant difference	group		Duncana	group	N	Subset for Alpha = 0.05
T	25℃	0.989096	0.900524	0.847797	0.912472	0.0714032	f	1					1	2	3	4	5	6
	10℃	1.59862	1.33219	1.33219	1.421	0.153827	cd	3			1	3	0.912472
	10℃R	0.855012	0.959538	1.04393	0.952827	0.0946381	ef	5			5	3	0.952827	0.952827
	0℃	2.16368	2.08184	1.1814	1.80897	0.54503	c	7			6	3	1.09638	1.09638	1.09638
	0℃R	1.3988	1.30554	1.36771	1.35735	0.0474821	de	9			9	3		1.35735	1.35735
	-5℃	4.27345	4.11458	4.12357	4.17053	0.0892425	a	11			10	3		1.37253	1.37253	1.37253
											4	3			1.41587	1.41587
S	25℃	1.04079	0.827174	0.811321	0.893095	0.128152	f	2			3	3			1.421	1.421
	10℃	1.38388	1.3199	1.54383	1.41587	0.115342	cd	4			7	3				1.80897
	10℃R	1.0669	1.11779	1.10445	1.09638	0.0263899	def	6			8	3					2.94224
	0℃	3.08388	3.19901	2.54383	2.94224	0.349801	b	8			11	3						4.17053
	0℃R	1.82424	1.35515	0.938182	1.37253	0.443285	cde	10			12	3						4.28931
	-5℃	4.34216	4.19456	4.3312	4.28931	0.0822345	a	12			sig.		0.356677	0.061497	0.152806	0.0522652	1	0.55292

## Sheet: Proline
											Proline
	temperature	expression1	expression2	expression3	average	standard deviation	significant difference	group		Duncana	group	N	Subset for Alpha = 0.05
T	25℃	65.9944	80.0126	86.5602	77.5224	10.5066	bcd	1					1	2	3	4	5
	10℃	89.7109	83.2087	79.756	84.2252	5.0547	bc	3			12	3	42.4031
	10℃R	79.7198	70.7171	77.0085	75.8151	4.61847	cd	5			11	3		71.1535
	0℃	113.001	100.856	111.902	108.586	6.71737	a	7			2	3		75.5013	75.5013
	0℃R	79.1105	86.5249	79.5661	81.7338	4.15543	bcd	9			5	3		75.8151	75.8151
	-5℃	77.3491	66.4862	69.6252	71.1535	5.59036	d	11			4	3		77.2273	77.2273	77.2273
											1	3		77.5224	77.5224	77.5224
S	25℃	76.9263	72.2993	77.2782	75.5013	2.7786	cd	2			9	3		81.7338	81.7338	81.7338
	10℃	82.0364	71.7833	77.8622	77.2273	5.15594	bcd	4			3	3			84.2252	84.2252
	10℃R	85.0318	94.6794	80.4932	86.7348	7.24481	b	6			6	3				86.7348
	0℃	102.446	102.626	109.332	104.801	3.925	a	8			10	3				86.7793
	0℃R	92.0178	85.3689	82.9511	86.7793	4.695	b	10			8	3					104.801
	-5℃	46.1097	43.0851	38.0145	42.4031	4.09043	e	12			7	3					108.586
											sig.		1	0.0548085	0.110593	0.0816419	0.425259

## Sheet: Soluble sugar
											Soluble Sugar
										Duncana	group	N	Subset for Alpha = 0.05
	temperature	expression1	expression2	expression3	average	standard deviation	significant difference	group					1	2	3	4	5	6
T	25℃	4.96018	6.63667	6.97228	6.18971	1.07794	c	1			11	3	1.29761
	10℃	5.8073	6.29409	5.69969	5.93369	0.316714	c	3			5	3		3.27214
	10℃R	3.33627	3.56747	2.91268	3.27214	0.332072	e	5			6	3		4.36878	4.36878
	0℃	7.95817	8.255	7.90833	8.0405	0.187426	B	7			8	3			5.60774	5.60774
	0℃R	12.8548	10.872	11.1586	11.6285	1.07164	a	9			2	3			5.61241	5.61241
	-5℃	1.09074	1.3021	1.51248	1.30177	0.210868	f	11			3	3				5.93369
											1	3				6.18971
S	25℃	5.66988	5.29887	5.86847	5.61241	0.28912	cd	2			4	3				6.53827
	10℃	7.27707	6.93431	5.40342	6.53827	0.997635	c	4			10	3				6.61161
	10℃R	4.2354	4.02246	4.84848	4.36878	0.428859	de	6			7	3					8.0405
	0℃	5.39432	5.91158	5.51733	5.60774	0.270224	cd	8			9	3						11.6285
	0℃R	5.4054	8.80509	5.62436	6.61161	1.90275	c	10			sig.		0.723382	0.104654	0.0817812	0.185189	1	1
	-5℃	1.33276	0.980215	0.881267	1.06475	0.237321	f	12

## Sheet: Soluble protein
										Soluble protein
	temperature	expression1	expression2	expression3	average	standard deviation	significant difference	group		Duncana	group	N	Subset for Alpha = 0.05
T	25℃	13.4677	13.9049	13.1483	13.5069	0.379822	e	1					1	2	3	4	5	6
	10℃	18.5601	23.3151	21.1605	21.0119	2.38098	bc	3			11	3	7.45697
	10℃R	23.0445	24.2452	23.0445	23.4447	0.693213	b	5			12	3	8.90795
	0℃	15.3532	25.6163	15.1128	18.6941	5.99599	cd	7			2	3		13.2518
	0℃R	30.0544	28.4179	30.398	29.6235	1.05806	a	9			8	3		13.4294
	-5℃	7.37999	7.84605	7.14488	7.45697	0.356869	f	11			1	3		13.5069
											6	3		16.3293	16.3293
S	25℃	13.661	12.2301	13.8642	13.2518	0.890565	e	2			4	3		16.4068	16.4068
	10℃	16.2119	16.6808	16.3276	16.4068	0.244276	de	4			7	3			18.6941	18.6941
	10℃R	16.3783	16.2369	16.3727	16.3293	0.0800765	de	6			10	3				20.8008	20.8008
	0℃	11.3594	17.6995	11.2293	13.4294	3.69857	e	8			3	3				21.0119	21.0119
	0℃R	21.6292	20.5108	20.2624	20.8008	0.728056	bc	10			5	3					23.4447
	-5℃	6.88828	7.76232	12.0732	8.90795	2.77585	f	12			9	3						29.6235
											sig.		0.456875	0.152944	0.2558	0.2652	0.204956	1

## Sheet: POD
										POD
	temperature	expression1	expression2	expression3	average	standard deviation	significant difference	group		Duncana	group	N	Subset for Alpha = 0.05
T	25℃	3924.84	2865.03	3513.07	3434.31	534.278	cd	1					1	2	3	4
	10℃	4519.63	4248.48	4624.3	4464.14	193.954	bc	3			11	3	2219.13
	10℃R	6673.68	4834.21	4894.74	5467.54	1044.99	ab	5			12	3	2837.94	2837.94
	0℃	6674.72	6457.38	6468.53	6533.54	122.388	a	7			1	3	3434.31	3434.31
	0℃R	5898.01	5009.51	8076.06	6327.86	1577.82	a	9			2	3	3782.87	3782.87	3782.87
	-5℃	1104.76	2756.44	2796.19	2219.13	965.276	d	11			4	3	3916.8	3916.8	3916.8
											3	3		4464.14	4464.14
S	25℃	3752.15	3842.75	3753.72	3782.87	51.8629	bcd	2			6	3			5172.93	5172.93
	10℃	4989.09	3207.14	3554.17	3916.8	944.702	bcd	4			8	3			5332.84	5332.84
	10℃R	6148.7	4685.05	4685.05	5172.93	845.044	ab	6			5	3			5467.54	5467.54
	0℃	4587.88	5404.58	6006.06	5332.84	711.808	ab	8			9	3				6327.86
	0℃R	6120.68	7460.98	6949.32	6843.66	676.368	a	10			7	3				6533.54
	-5℃	2750.02	3017.54	2746.27	2837.94	155.549	cd	12			10	3				6843.66
											sig.		0.0550647	0.0656135	0.060554	0.0626199

## Sheet: SOD
									SOD
	temperature	expression1	expression2	expression3	average	standard deviation	significant difference	group	Duncana	group	N	Subset for Alpha = 0.05
T	25℃	127.898	127.156	138.647	131.233	6.4309	ef	1				1	2	3	4	5	6
	10℃	130.911	134.956	211.96	159.275	45.6711	cde	3		12	3	104.248
	10℃R	150.244	165.598	168.808	161.55	9.92172	cde	5		11	3	113.039
	0℃	254.09	259.101	245.367	252.853	6.95011	a	7		2	3	126.204	126.204
	0℃R	168.811	193.828	214.124	192.255	22.6974	bc	9		1	3	131.233	131.233
	-5℃	121.416	109.882	107.82	113.039	7.32731	f	11		4	3	132.629	132.629
										6	3		151.78	151.78
S	25℃	136.35	119.36	122.903	126.204	8.96332	ef	2		3	3		159.275	159.275	159.275
	10℃	121.65	148.874	127.362	132.629	14.3563	ef	4		5	3		161.55	161.55	161.55
	10℃R	158.746	153.157	143.436	151.78	7.74695	de	6		8	3			173.927	173.927
	0℃	182.427	181.441	157.915	173.927	13.8762	cd	8		9	3				192.255
	0℃R	196.489	191.807	242.883	210.393	28.2346	b	10		10	3					210.393
	-5℃	103.301	105.195	104.248	104.248	0.947075	f	12		7	3						252.853
										significant		0.121711	0.0596996	0.214615	0.068133	0.265327	1
