# Supplementary material for: Physiological and molecular mechanisms of the response of roots of Pinus massoniana Lamb. to low-temperature stress
Source: Front Plant Sci. 2022 Sep 28;13:954324. doi: 10.3389/fpls.2022.954324 (PMC9554314; doi:10.3389/fpls.2022.954324)
Supplement: Supplementary file 11 [file Table_4.xlsx]

## Sheet: PmAP2ERF1
										PmAP2/ERF2
	temperature	expression1	expression2	expression3	average	standard deviation	significant difference	group		Duncana	group	N	Subset for Alpha = 0.05
T	25℃	0.987687	0.963499	1.05082	1.00067	0.0450858	d	1					1	2	3	4	5
	10℃	0.032753	0.031175	0.028817	0.030915	0.00198084	e	3			6.00	3	0.005977
	10℃R	0.006658	0.007635	0.007188	0.00716033	0.000489087	e	5			5.00	3	0.00716033
	0℃	1.43152	1.23405	1.29291	1.31949	0.101386	d	7			3.00	3	0.030915
	0℃R	0.120727	0.14858	0.115923	0.12841	0.0176321	e	9			9.00	3	0.12841
	-5℃	3.61407	3.31386	3.31401	3.41398	0.173285	c	11			4.00	3	0.142915
											10.00	3	0.158637
S	25℃	1.11805	0.956491	0.935097	1.00321	0.100027	d	2			1.00	3		1.00067
	10℃	0.133743	0.150467	0.144534	0.142915	0.00847878	e	4			2.00	3		1.00321
	10℃R	0.006687	0.00533	0.005914	0.005977	0.00068069	e	6			7.00	3		1.31949
	0℃	5.39318	4.45022	6.01547	5.28629	0.788079	b	8			11.00	3			3.41398
	0℃R	0.140425	0.160137	0.175348	0.158637	0.0175098	e	10			8.00	3				5.28629
	-5℃	17.2721	15.6649	16.2458	16.3943	0.813834	a	12			12.00	3					16.3943
											sig.		0.626252	0.280226	1	1	1
											Means for groups in homogeneous subsets are displayed, the same below.
											a. Uses harmonic mean sample size = 3.000, the same below.

## Sheet: PmAP2ERF2
										PmAP2/ERF2
	temperature	expression1	expression2	expression3	average	standard deviation	significant difference	group		Duncana	group	N	Subset for Alpha = 0.05
T	25℃	0.992863	0.982508	1.02512	1.00016	0.0222238	b	1					1	2	3	4	5	6	7
	10℃	0.195166	0.186079	0.184338	0.188528	0.0058145	f	3			11.00	3	0.161908
	10℃R	0.254555	0.259172	0.220231	0.244653	0.0212754	fg	5			3.00	3	0.188528
	0℃	0.225426	0.232471	0.175066	0.210988	0.0313079	f	7			7.00	3	0.210988
	0℃R	0.402771	0.363983	0.372624	0.379793	0.0203634	de	9			5.00	3	0.244653	0.244653
	-5℃	0.171044	0.152025	0.162656	0.161908	0.00953152	f	11			6.00	3		0.317394	0.317394
											9.00	3			0.379793	0.379793
S	25℃	0.983695	1.01405	1.00249	1.00008	0.0153189	b	2			4.00	3				0.452941
	10℃	0.468002	0.430212	0.460608	0.452941	0.0200278	d	4			10.00	3					0.777054
	10℃R	0.316617	0.265331	0.370235	0.317394	0.0524563	ef	6			2.00	3						1.00008
	0℃	1.38131	1.42644	1.58037	1.46271	0.104367	a	8			1.00	3						1.00016
	0℃R	0.79604	0.740572	0.79455	0.777054	0.0316031	c	10			12.00	3							1.45299
	-5℃	1.33591	1.57497	1.44811	1.45299	0.119605	a	12			8.00	3							1.46271
											sig.		0.0836255	0.0975909	0.152213	0.0958372	1	0.998403	0.819924

## Sheet: PmAP2ERF3
										PmAP2/ERF3
	temperature	expression1	expression2	expression3	average	standard deviation	significant difference	group		Duncana	group	N	Subset for Alpha = 0.05
T	25℃	1.06365	0.896815	1.12357	1.02801	0.117504	f	1					1	2	3	4	5	6
	10℃	1.03434	0.938886	1.07409	1.01577	0.0694868	f	3			4	3	0.344719
	10℃R	2.17317	2.33671	2.04706	2.18564	0.145226	e	5			6	3	0.723455
	0℃	6.4258	6.4258	7.39051	6.74737	0.556976	d	7			2	3	1.00476
	0℃R	9.0342	9.12195	11.5852	9.91379	1.44816	c	9			3	3	1.01577
	-5℃	2.20345	2.4717	2.32941	2.33485	0.134209	e	11			1	3	1.02801
											5	3		2.18564
S	25℃	0.888301	1.12771	0.998256	1.00476	0.119837	f	2			11	3		2.33485
	10℃	0.279678	0.364951	0.389529	0.344719	0.0576524	f	4			7	3			6.74737
	10℃R	0.767895	0.789265	0.613204	0.723455	0.0960759	f	6			9	3				9.91379
	0℃	11.2632	11.222	11.14	11.2084	0.0627257	b	8			10	3				10.4359	10.4359
	0℃R	10.5243	10.2922	10.4912	10.4359	0.125523	bc	10			8	3					11.2084
	-5℃	26.4969	27.9239	28.4974	27.6394	1.03014	a	12			12	3						27.6394
											sig.		0.181765	0.740607	1	0.25277	0.0957532	1

## Sheet: PmWRKY1
										PmWRKY1
	temperature	expression1	expression2	expression3	average	standard deviation	significant difference	group		Duncana	group	N	Subset for Alpha = 0.05
T	25℃	1.01548	1.00066	0.984105	1.00008	0.0156936	a	1					1	2	3	4	5	6
	10℃	0.089834	0.076487	0.072436	0.0795857	0.00910351	e	3			10	3	0.0193617
	10℃R	0.144715	0.129912	0.131264	0.135297	0.00818419	d	5			9	3	0.024775
	0℃	0.137168	0.136859	0.132735	0.135587	0.00247502	d	7			11	3	0.045565	0.045565
	0℃R	0.024594	0.024198	0.025533	0.024775	0.000685658	f	9			4	3	0.0521743	0.0521743
	-5℃	0.049876	0.046559	0.04026	0.045565	0.00488445	ef	11			3	3		0.0795857
											6	3			0.121908
S	25℃	0.976327	1.00584	1.01831	1.00016	0.0215576	a	2			5	3			0.135297
	10℃	0.053235	0.045266	0.058022	0.0521743	0.00644381	ef	4			7	3			0.135587
	10℃R	0.110828	0.127419	0.127476	0.121908	0.00959532	d	6			12	3				0.334267
	0℃	0.468915	0.399844	0.516652	0.461804	0.0587278	b	8			8	3					0.461804
	0℃R	0.019388	0.01856	0.020137	0.0193617	0.00078883	f	10			1	3						1.00008
	-5℃	0.339454	0.353657	0.309691	0.334267	0.0224372	c	12			2	3						1.00016
											sig.		0.081794	0.0635116	0.445849	1	1	0.996502

## Sheet: PmWRKY2
										PmWRKY2
	temperature	expression1	expression2	expression3	average	standard deviation	significant difference	group		Duncana	group	N	Subset for Alpha = 0.05
T	25℃	0.984107	1.07807	0.942561	1.00158	0.0694252	b	1					1	2	3	4	5	6
	10℃	0.233624	0.181558	0.263983	0.226388	0.0416862	ef	3			11	3	0.114599
	10℃R	0.191246	0.189304	0.214678	0.198409	0.0141225	ef	5			5	3	0.198409	0.198409
	0℃	0.290445	0.281705	0.273984	0.282045	0.00823575	e	7			3	3	0.226388	0.226388
	0℃R	0.258665	0.208289	0.216713	0.227889	0.0269836	ef	9			9	3	0.227889	0.227889
	-5℃	0.08233	0.120798	0.140669	0.114599	0.0296594	f	11			7	3		0.282045
											6	3		0.303948
S	25℃	0.970064	1.01026	1.02039	1.00024	0.0266178	b	2			4	3			0.449936
	10℃	0.57645	0.379411	0.393947	0.449936	0.109805	d	4			10	3				0.593433
	10℃R	0.32298	0.286935	0.301928	0.303948	0.0181072	e	6			12	3					0.947774
	0℃	1.5932	1.6706	1.22974	1.49785	0.235391	a	8			2	3					1.00024
	0℃R	0.613467	0.509784	0.657047	0.593433	0.0756481	c	10			1	3					1.00158
	-5℃	0.973532	0.879601	0.990189	0.947774	0.0596241	b	12			8	3						1.49785
											sig.		0.146312	0.184197	1	1	0.471002	1

## Sheet: PmWRKY22
										PmWRKY22
	temperature	expression1	expression2	expression3	average	standard deviation	significant difference	group		Duncana	group	N	Subset for Alpha = 0.05
T	25℃	0.923208	1.08401	0.999235	1.00215	0.0804396	d	1					1	2	3	4	5	6
	10℃	0.5238	0.430485	0.462499	0.472261	0.0474173	e	3			7	3	0.148926
	10℃R	1.55904	1.01394	1.45245	1.34181	0.288904	bc	5			11	3	0.203224
	0℃	0.148163	0.159211	0.139405	0.148926	0.00992504	f	7			3	3		0.472261
	0℃R	0.9343	0.916012	0.739393	0.863235	0.107639	d	9			9	3			0.863235
	-5℃	0.225628	0.195799	0.188245	0.203224	0.0197666	f	11			1	3			1.00215
											2	3			1.00227
S	25℃	0.934353	0.977088	1.09536	1.00227	0.0834022	d	2			8	3			1.00713
	10℃	0.994187	1.13052	1.08179	1.06883	0.0690829	cd	4			4	3			1.06883	1.06883
	10℃R	1.59106	1.24711	1.49187	1.44335	0.177037	b	6			12	3				1.30348	1.30348
	0℃	0.958621	1.05954	1.00322	1.00713	0.0505739	d	8			5	3				1.34181	1.34181
	0℃R	2.88434	2.95647	2.27799	2.70627	0.372646	a	10			6	3					1.44335
	-5℃	1.28853	1.31572	1.30618	1.30348	0.013794	bc	12			10	3						2.70627
											sig.		0.672066	1	0.158268	0.051324	0.307859	1

## Sheet: PmPRX5
										PmPRX5
	temperature	expression1	expression2	expression3	average	standard deviation	significant difference	group		Duncana	group	N	Subset for Alpha = 0.05
T	25℃	0.982406	1.01836	0.999552	1.00011	0.0179859	c	1					1	2	3	4	5	6
	10℃	0.455493	0.524083	0.490739	0.490105	0.0342994	de	3			4	3	0.242894
	10℃R	0.614927	0.534025	0.638376	0.595776	0.0547481	d	5			10	3	0.262003
	0℃	0.51287	0.392691	0.494802	0.466788	0.0648024	de	7			9	3	0.324166	0.324166
	0℃R	0.33051	0.31256	0.329429	0.324166	0.0100659	ef	9			6	3	0.348315	0.348315
	-5℃	0.43505	0.417701	0.402965	0.418572	0.0160602	def	11			11	3	0.418572	0.418572	0.418572
											7	3		0.466788	0.466788
S	25℃	1.01865	0.970334	1.0117	1.00023	0.0261224	c	2			3	3		0.490105	0.490105
	10℃	0.26924	0.246433	0.213009	0.242894	0.0282821	f	4			5	3			0.595776
	10℃R	0.376467	0.314887	0.353591	0.348315	0.0311272	ef	6			1	3				1.00011
	0℃	2.07104	2.32555	2.39443	2.26368	0.170344	a	8			2	3				1.00023
	0℃R	0.290128	0.224583	0.271297	0.262003	0.0337465	f	10			12	3					1.33772
	-5℃	1.69269	1.22984	1.09063	1.33772	0.315197	b	12			8	3						2.26368
											sig.		0.0863283	0.104541	0.077581	0.998915	1	1

## Sheet: PmPRX4.1
										PmPRX4.1
	temperature	expression1	expression2	expression3	average	standard deviation	significant difference	group		Duncana	group	N	Subset for Alpha = 0.05
T	25℃	0.927474	1.04468	1.03208	1.00141	0.0643416	c	1					1	2	3	4	5	6	7
	10℃	0.120645	0.120926	0.113152	0.118241	0.00440944	g	3			3	3	0.118241
	10℃R	0.168836	0.169474	0.207471	0.181927	0.0221241	fg	5			5	3	0.181927	0.181927
	0℃	0.199002	0.194347	0.242332	0.211894	0.0264629	efg	7			9	3	0.198232	0.198232
	0℃R	0.192292	0.214141	0.188263	0.198232	0.0139241	fg	9			4	3	0.205703	0.205703	0.205703
	-5℃	0.274544	0.30213	0.259382	0.278685	0.0216728	def	11			7	3	0.211894	0.211894	0.211894
											11	3		0.278685	0.278685	0.278685
S	25℃	0.977735	1.03491	0.988275	1.00031	0.0304249	c	2			6	3			0.324334	0.324334
	10℃	0.216006	0.21058	0.190524	0.205703	0.0134227	efg	4			10	3				0.341252
	10℃R	0.330343	0.321564	0.321094	0.324334	0.00520954	de	6			2	3					1.00031
	0℃	2.21286	1.98473	2.07055	2.08938	0.115225	b	8			1	3					1.00141
	0℃R	0.361701	0.333285	0.32877	0.341252	0.0178527	d	10			8	3						2.08938
	-5℃	2.921	2.61088	2.90407	2.81198	0.174366	a	12			12	3							2.81198
											sig.		0.127442	0.11566	0.0508683	0.27874	0.983598	1	1

## Sheet: PmPRX4.2
										PmPRX4.1
	temperature	expression1	expression2	expression3	average	standard deviation	significant difference	group		Duncana	group	N	Subset for Alpha = 0.05
T	25℃	1.00302	0.994762	1.00224	1.00001	0.00372246	c	1					1	2	3	4	5	6
	10℃	0.097206	0.084201	0.094875	0.092094	0.00566174	f	3			3	3	0.092094
	10℃R	0.232766	0.209365	0.219119	0.220417	0.00959738	e	5			9	3	0.174525	0.174525
	0℃	0.266071	0.265825	0.289391	0.273762	0.0110516	e	7			4	3	0.179726	0.179726
	0℃R	0.179515	0.177933	0.166127	0.174525	0.0059733	ef	9			11	3	0.187878	0.187878
	-5℃	0.184719	0.182495	0.19642	0.187878	0.00610797	ef	11			5	3		0.220417
											7	3		0.273762
S	25℃	0.99137	1.02326	0.98578	1.00014	0.0165078	c	2			10	3		0.285992
	10℃	0.185868	0.168393	0.184917	0.179726	0.00802304	ef	4			6	3			0.446164
	10℃R	0.439257	0.472473	0.426762	0.446164	0.01929	d	6			1	3				1.00001
	0℃	1.76491	1.46589	1.38634	1.53905	0.162978	a	8			2	3				1.00014
	0℃R	0.303945	0.295371	0.25866	0.285992	0.0196411	e	10			12	3					1.26782
	-5℃	1.21105	1.34013	1.25229	1.26782	0.0538263	b	12			8	3						1.53905
											sig.		0.0953145	0.0624138	1	0.997997	1	1

## Sheet: PmBAM1
										PmBAM1
	temperature	expression1	expression2	expression3	average	standard deviation	significant difference	group		Duncana	group	N	Subset for Alpha = 0.05
T	25℃	1.04913	0.953393	0.999771	1.00076	0.0478742	c	1					1	2	3	4	5	6	7
	10℃	0.638405	0.552938	0.662165	0.617836	0.0574452	de	3			11	3	0.190415
	10℃R	0.391191	0.295323	0.317861	0.334792	0.0501264	fg	5			5	3	0.334792	0.334792
	0℃	0.383878	0.418936	0.385557	0.396124	0.0197739	fg	7			7	3	0.396124	0.396124
	0℃R	0.502147	0.384786	0.384358	0.423764	0.0678823	ef	9			9	3		0.423764	0.423764
	-5℃	0.201601	0.184671	0.184972	0.190415	0.00968882	g	11			3	3			0.617836	0.617836
											6	3				0.637819
S	25℃	0.978798	0.991945	1.02996	1.00023	0.0265681	c	2			2	3					1.00023
	10℃	1.87647	1.55095	1.68404	1.70382	0.163658	b	4			1	3					1.00076
	10℃R	0.575814	0.608976	0.728668	0.637819	0.0804055	d	6			10	3					1.16099
	0℃	2.3541	2.54264	2.8419	2.57955	0.245987	a	8			4	3						1.70382
	0℃R	1.09101	1.09884	1.29312	1.16099	0.114495	c	10			12	3						1.87748
	-5℃	1.83981	2.11408	1.67854	1.87748	0.220201	b	12			8	3							2.57955
											sig.		0.0548058	0.395623	0.0567845	0.838469	0.129254	0.0859435	1

[truncated: 3 more sheets: PmBAM2, PmJAZ, PmEIN3]
